# Supplementary material for: A novel algorithm based on ensemble empirical mode decomposition for non-invasive fetal ECG extraction
Source: PLoS One. 2021 Aug 13;16(8):e0256154. doi: 10.1371/journal.pone.0256154 (PMC8363249; doi:10.1371/journal.pone.0256154)
Supplement: S1 File — (ZIP) [file pone.0256154.s001.zip]

Archive with 41 entries (38 files):
- Extracted signals/
- Extracted signals/Challenge 2013/
- Extracted signals/Challenge 2013/a01_ICA_RLS_EEMD_signal.mat
- Extracted signals/Challenge 2013/a02_ICA_RLS_EEMD_signal.mat
- Extracted signals/Challenge 2013/a03_ICA_RLS_EEMD_signal.mat
- Extracted signals/Challenge 2013/a04_ICA_RLS_EEMD_signal.mat
- Extracted signals/Challenge 2013/a05_ICA_RLS_EEMD_signal.mat
- Extracted signals/Challenge 2013/a06_ICA_RLS_EEMD_signal.mat
- Extracted signals/Challenge 2013/a07_ICA_RLS_EEMD_signal.mat
- Extracted signals/Challenge 2013/a08_ICA_RLS_EEMD_signal.mat
- Extracted signals/Challenge 2013/a09_ICA_RLS_EEMD_signal.mat
- Extracted signals/Challenge 2013/a10_ICA_RLS_EEMD_signal.mat
- Extracted signals/Challenge 2013/a11_ICA_RLS_EEMD_signal.mat
- Extracted signals/Challenge 2013/a12_ICA_RLS_EEMD_signal.mat
- Extracted signals/Challenge 2013/a13_ICA_RLS_EEMD_signal.mat
- Extracted signals/Challenge 2013/a14_ICA_RLS_EEMD_signal.mat
- Extracted signals/Challenge 2013/a15_ICA_RLS_EEMD_signal.mat
- Extracted signals/Challenge 2013/a16_ICA_RLS_EEMD_signal.mat
- Extracted signals/Challenge 2013/a17_ICA_RLS_EEMD_signal.mat
- Extracted signals/Challenge 2013/a18_ICA_RLS_EEMD_signal.mat
- Extracted signals/Challenge 2013/a19_ICA_RLS_EEMD_signal.mat
- Extracted signals/Challenge 2013/a20_ICA_RLS_EEMD_signal.mat
- Extracted signals/Challenge 2013/a21_ICA_RLS_EEMD_signal.mat
- Extracted signals/Challenge 2013/a22_ICA_RLS_EEMD_signal.mat
- Extracted signals/Challenge 2013/a23_ICA_RLS_EEMD_signal.mat
- Extracted signals/Challenge 2013/a24_ICA_RLS_EEMD_signal.mat
- Extracted signals/Challenge 2013/a25_ICA_RLS_EEMD_signal.mat
- Extracted signals/FECGDARHA/
- Extracted signals/FECGDARHA/r01_ICA_RLS_EEMD_signal.mat
- Extracted signals/FECGDARHA/r02_ICA_RLS_EEMD_signal.mat
- Extracted signals/FECGDARHA/r03_ICA_RLS_EEMD_signal.mat
- Extracted signals/FECGDARHA/r04_ICA_RLS_EEMD_signal.mat
- Extracted signals/FECGDARHA/r05_ICA_RLS_EEMD_signal.mat
- Extracted signals/FECGDARHA/r06_ICA_RLS_EEMD_signal.mat
- Extracted signals/FECGDARHA/r07_ICA_RLS_EEMD_signal.mat
- Extracted signals/FECGDARHA/r08_ICA_RLS_EEMD_signal.mat
- Extracted signals/FECGDARHA/r09_ICA_RLS_EEMD_signal.mat
- Extracted signals/FECGDARHA/r10_ICA_RLS_EEMD_signal.mat
- Extracted signals/FECGDARHA/r11_ICA_RLS_EEMD_signal.mat
- Extracted signals/FECGDARHA/r12_ICA_RLS_EEMD_signal.mat
- Extracted signals/fig.11_ylim.pdf
